# Supplementary material for: Impact of Procedures and Human-Animal Interactions during Transport and Slaughter on Animal Welfare of Pigs: A Systematic Literature Review
Source: Animals (Basel). 2022 Dec 2;12(23):3391. doi: 10.3390/ani12233391 (PMC9740978; doi:10.3390/ani12233391)
Supplement: Supplementary file 1 [file animals-12-03391-s001.zip]

Archive with 4 entries (4 files):
- S1 PRISMA 2020 Checklist for Isbrandt et al.pdf
- S2 Detailed search protocol.pdf
- S3 List of all records.pdf
- S4 list of included publications.pdf
